# Supplementary material for: Disparities in Survival After In-Hospital Cardiac Arrest by Time of Day and Day of Week: A Single-Center Cohort Study
Source: J Clin Med. 2026 Jan 26;15(3):987. doi: 10.3390/jcm15030987 (PMC12897753; doi:10.3390/jcm15030987)
Supplement: Supplementary file 1 [file jcm-15-00987-s001.zip]

Archive with 1 entries (1 files):
- jcm-4084593-SI.pdf
